# Supplementary material for: Prevalence and economic burden of dementia in the Arab world
Source: BJPsych Open. 2023 Jul 13;9(4):e126. doi: 10.1192/bjo.2023.517 (PMC10375885; doi:10.1192/bjo.2023.517)
Supplement: Supplementary file 1 [file bjosup.zip]

Archive with 3 entries (3 files):
- S2056472423005173sup001.docx
- S2056472423005173sup002.docx
- S2056472423005173sup003.docx
